# Supplementary material for: Identifying the perceptive users for online social systems
Source: PLoS One. 2017 Jul 13;12(7):e0178118. doi: 10.1371/journal.pone.0178118 (PMC5509131; doi:10.1371/journal.pone.0178118)
Supplement: S1 Text — (TEX) [file pone.0178118.s001.tex]

\documentclass[10pt,letterpaper]{article}
\usepackage[top=0.85in,left=2.75in,footskip=0.75in]{geometry}

% amsmath and amssymb packages, useful for mathematical formulas and symbols
\usepackage{amsmath,amssymb}

% Use adjustwidth environment to exceed column width (see example table in text)
\usepackage{changepage}

% Use Unicode characters when possible
\usepackage[utf8x]{inputenc}

% textcomp package and marvosym package for additional characters
\usepackage{textcomp,marvosym}

% cite package, to clean up citations in the main text. Do not remove.
\usepackage{cite}

% Use nameref to cite supporting information files (see Supporting Information section for more info)
\usepackage{nameref,hyperref}

% line numbers
\usepackage[right]{lineno}

% ligatures disabled
\usepackage{microtype}
\DisableLigatures[f]{encoding = *, family = * }

% color can be used to apply background shading to table cells only
\usepackage[table]{xcolor}

% array package and thick rules for tables
\usepackage{array}

\usepackage{lineno}

\usepackage[normalem]{ulem}

% create "+" rule type for thick vertical lines
\newcolumntype{+}{!{\vrule width 2pt}}

% create \thickcline for thick horizontal lines of variable length
\newlength\savedwidth
\newcommand\thickcline[1]{%
  \noalign{\global\savedwidth\arrayrulewidth\global\arrayrulewidth 2pt}%
  \cline{#1}%
  \noalign{\vskip\arrayrulewidth}%
  \noalign{\global\arrayrulewidth\savedwidth}%
}

% \thickhline command for thick horizontal lines that span the table
\newcommand\thickhline{\noalign{\global\savedwidth\arrayrulewidth\global\arrayrulewidth 2pt}%
\hline
\noalign{\global\arrayrulewidth\savedwidth}}


% Remove comment for double spacing
%\usepackage{setspace}
%\doublespacing

% Text layout
\raggedright
\setlength{\parindent}{0.5cm}
\textwidth 5.25in
\textheight 8.75in

% Bold the 'Figure #' in the caption and separate it from the title/caption with a period
% Captions will be left justified
\usepackage[aboveskip=1pt,labelfont=bf,labelsep=period,justification=raggedright,singlelinecheck=off]{caption}
\renewcommand{\figurename}{Fig}

% Use the PLoS provided BiBTeX style
\bibliographystyle{plos2015}

% Remove brackets from numbering in List of References
\makeatletter
\renewcommand{\@biblabel}[1]{\quad#1.}
\makeatother

% Leave date blank
\date{}

% Header and Footer with logo
\usepackage{lastpage,fancyhdr,graphicx}
\usepackage{epstopdf}
\pagestyle{myheadings}
\pagestyle{fancy}
\fancyhf{}
\setlength{\headheight}{27.023pt}
\lhead{\includegraphics[width=2.0in]{PLOS-submission.eps}}
\rfoot{\thepage/\pageref{LastPage}}
\renewcommand{\footrule}{\hrule height 2pt \vspace{2mm}}
\fancyheadoffset[L]{2.25in}
\fancyfootoffset[L]{2.25in}
\lfoot{\sf PLOS}

\usepackage{ragged2e}
\justifying\let\raggedright\justifying

\tolerance=1
\emergencystretch=\maxdimen
\hyphenpenalty=10000
\hbadness=10000

%% Include all macros below

\newcommand{\lorem}{{\bf LOREM}}
\newcommand{\ipsum}{{\bf IPSUM}}

%% END MACROS SECTION
\begin{document}
\vspace*{0.2in}

% Title must be 250 characters or less.
\begin{flushleft}
{\Large
\textbf\newline{\textbf{SUPPORTING INFORMATION S1 TEXT}
}
\newline}
% Insert Author names, affiliations and corresponding author email.
\\
Jian-Guo Liu\textsuperscript{1,3*},
Xiao-Lu Liu\textsuperscript{2},
Qiang Guo\textsuperscript{2},
Jing-Ti Han\textsuperscript{1}
\\
\bigskip
\textbf{1} Data Science and Cloud Service Research Centre, Shanghai University of Finance and Economics, Shanghai 200433, PR China,
\\
\textbf{2} Research Center of Complex Systems Science, University of Shanghai for Science and Technology, Shanghai 200093, P. R. China,
\\
\textbf{3} Department of Physics, Fribourg University, CH-1700 Fribourg, Switzerland
\\
\bigskip

* E-mail: liujg004@ustc.edu.cn
\end{flushleft}
% Please keep the abstract below 300 words

% Please keep the Author Summary between 150 and 200 words
% Use first person. PLOS ONE authors please skip this step.
% Author Summary not valid for PLOS ONE submissions.

\section*{The bootstrap analysis}
In this paper, we introduce a free-parameter bootstrap analysis to identify the perceptive users.
Using sampling with replacement, we randomly sample from the original rating records (real data) to form a new sample that the size is as the same as the original ratings $|E|$ and calculate the corresponding user perceptibility in the sample. It should be noted that the size of the generated new sample is 63.2\% of $|E|$ after removing repeated records when $|E|$ is a very large value ($1-1/e=0.632$).
By repeating the above procedure many times (100 independent bootstrap realizations), we get the largest average user perceptibility in bootstrap $\langle p^{B} \rangle_{max}$ after averaging the user perceptibility for each user. Consequently, any user whose perceptibility in real data is higher than the value of $\langle p^{B} \rangle_{max}$ can be regarded as the perceptive user.

In the bootstrap analysis, Zipf plots (given some values, plots of the logarithm of a value rank corresponding to the logarithm of the value itself) are obtained with user perceptibility in real data and bootstrap analysis for comparison. The results are shown in Fig. S1, from which one can find that there are 5 and 27 identified perceptive users for the MovieLens and Netflix data sets, respectively (accounting for 0.12\% and 0.012\% of all users, respectively).


\end{document}
