# Supplementary material for: Identifying the perceptive users for online social systems
Source: PLoS One. 2017 Jul 13;12(7):e0178118. doi: 10.1371/journal.pone.0178118 (PMC5509131; doi:10.1371/journal.pone.0178118)
Supplement: S3 Text — (TEX) [file pone.0178118.s003.tex]

\documentclass[10pt,letterpaper]{article}
\usepackage[top=0.85in,left=2.75in,footskip=0.75in]{geometry}

% amsmath and amssymb packages, useful for mathematical formulas and symbols
\usepackage{amsmath,amssymb}

% Use adjustwidth environment to exceed column width (see example table in text)
\usepackage{changepage}

% Use Unicode characters when possible
\usepackage[utf8x]{inputenc}

% textcomp package and marvosym package for additional characters
\usepackage{textcomp,marvosym}

% cite package, to clean up citations in the main text. Do not remove.
\usepackage{cite}

% Use nameref to cite supporting information files (see Supporting Information section for more info)
\usepackage{nameref,hyperref}

% line numbers
\usepackage[right]{lineno}

% ligatures disabled
\usepackage{microtype}
\DisableLigatures[f]{encoding = *, family = * }

% color can be used to apply background shading to table cells only
\usepackage[table]{xcolor}

% array package and thick rules for tables
\usepackage{array}

\usepackage{lineno}

\usepackage[normalem]{ulem}

% create "+" rule type for thick vertical lines
\newcolumntype{+}{!{\vrule width 2pt}}

% create \thickcline for thick horizontal lines of variable length
\newlength\savedwidth
\newcommand\thickcline[1]{%
  \noalign{\global\savedwidth\arrayrulewidth\global\arrayrulewidth 2pt}%
  \cline{#1}%
  \noalign{\vskip\arrayrulewidth}%
  \noalign{\global\arrayrulewidth\savedwidth}%
}

% \thickhline command for thick horizontal lines that span the table
\newcommand\thickhline{\noalign{\global\savedwidth\arrayrulewidth\global\arrayrulewidth 2pt}%
\hline
\noalign{\global\arrayrulewidth\savedwidth}}


% Remove comment for double spacing
%\usepackage{setspace}
%\doublespacing

% Text layout
\raggedright
\setlength{\parindent}{0.5cm}
\textwidth 5.25in
\textheight 8.75in

% Bold the 'Figure #' in the caption and separate it from the title/caption with a period
% Captions will be left justified
\usepackage[aboveskip=1pt,labelfont=bf,labelsep=period,justification=raggedright,singlelinecheck=off]{caption}
\renewcommand{\figurename}{Fig}

% Use the PLoS provided BiBTeX style
\bibliographystyle{plos2015}

% Remove brackets from numbering in List of References
\makeatletter
\renewcommand{\@biblabel}[1]{\quad#1.}
\makeatother

% Leave date blank
\date{}

% Header and Footer with logo
\usepackage{lastpage,fancyhdr,graphicx}
\usepackage{epstopdf}
\pagestyle{myheadings}
\pagestyle{fancy}
\fancyhf{}
\setlength{\headheight}{27.023pt}
\lhead{\includegraphics[width=2.0in]{PLOS-submission.eps}}
\rfoot{\thepage/\pageref{LastPage}}
\renewcommand{\footrule}{\hrule height 2pt \vspace{2mm}}
\fancyheadoffset[L]{2.25in}
\fancyfootoffset[L]{2.25in}
\lfoot{\sf PLOS}

\usepackage{ragged2e}
\justifying\let\raggedright\justifying

\tolerance=1
\emergencystretch=\maxdimen
\hyphenpenalty=10000
\hbadness=10000

%% Include all macros below

\newcommand{\lorem}{{\bf LOREM}}
\newcommand{\ipsum}{{\bf IPSUM}}

%% END MACROS SECTION
\begin{document}
\vspace*{0.2in}

% Title must be 250 characters or less.
\begin{flushleft}
{\Large
\textbf\newline{\textbf{SUPPORTING INFORMATION S3 TEXT}
}
\newline}
% Insert Author names, affiliations and corresponding author email.
\\
Jian-Guo Liu\textsuperscript{1,3*},
Xiao-Lu Liu\textsuperscript{2},
Qiang Guo\textsuperscript{2},
Jing-Ti Han\textsuperscript{1}
\\
\bigskip
\textbf{1} Data Science and Cloud Service Research Centre, Shanghai University of Finance and Economics, Shanghai 200433, PR China,
\\
\textbf{2} Research Center of Complex Systems Science, University of Shanghai for Science and Technology, Shanghai 200093, P. R. China,
\\
\textbf{3} Department of Physics, Fribourg University, CH-1700 Fribourg, Switzerland
\\
\bigskip

* E-mail: liujg004@ustc.edu.cn
\end{flushleft}
% Please keep the abstract below 300 words

% Please keep the Author Summary between 150 and 200 words
% Use first person. PLOS ONE authors please skip this step.
% Author Summary not valid for PLOS ONE submissions.

\section*{The calculation process of DFA of user rating series}

In this paper, the DFA of time series which uses scaling exponent $\eta$ to characterize the fluctuation is calculated in the following way\cite{Peng1995}.

Given a bounded time series $x(t)(t=1,2,...,N)$, it is first integrated as,

\begin{equation}\label{a}
y_{t}=\sum_{i=1}^{t}(x(t)-\langle x \rangle).  \tag{S1}
\end{equation}

Next the integrated time series $y(t)$ is divided into several time windows of equal length $n$. A local least squares straight-line fit (the local trend) is calculated and the $y$ coordinate of the straight line segments is denoted by $y'(t)$ in each time window of length $n$. The root-mean-square deviation from the trend, the fluctuation, is calculated by,

\begin{equation}\label{b}
F_{n}=\sqrt{\frac{1}{N}\sum_{t=1}^{N}(y(t)-y'(t))^{2}}.   \tag{S2}
\end{equation}


This fluctuation measurement process is repeated over the time series $x(t)$ at a range of different time window sizes $n$ and a double log graph of $n$ against $F(n)$ is constructed. A linear relationship on this double log graph indicates the presence of scaling, $F(n)\propto n^{\eta}$. The scaling exponent $\eta$ characterizing the fluctuations is calculated as the slope of the straight line relating $log(F(n))$ to $log(n)$ using least-squares. The scaling exponent $\eta$ can give information about the series self-correlations: $\eta<0.5$ corresponds to anti-correlated series;   $\eta=0.5$ corresponds to uncorrelated white noise; $\eta>0.5$ corresponds to correlated series.
%$\eta=1.0$ corresponds to $1/f$ noise; $\eta=1.0$ corresponds to non-stationary unbounded series; $\eta>1.5$ corresponds to Brown noise.


In online rating system, for user $u_{i}$, the ratings series he/she gives in order of time can be expressed by the following time series,

\begin{equation}\label{c}
R_{i}=\{R_{i}(1),R_{i}(2),...,R_{i}(k_{i})\},       \tag{S3}
\end{equation}where $R_{i}(1)$ is the first rating the user $u_{i}$ gives and $R_{i}(k_{i})$ is the last rating in the rating system.


We calculate the scaling exponent $\eta_{i}$ of the time series $R_{i}$ for user $u_{i}(i=1,2,...,|U|)$ for two empirical data sets. For each user who has at least 50 ratings, the time window sizes $n$ are set to $\{8,8+\lfloor k_{i}/30\rfloor,8+2\ast\lfloor k_{i}/30\rfloor,...,\lfloor k_{i}/2\rfloor\}$ if $k_{i}>100$, otherwise the time window sizes $n$ are set to $\{8,8+\lfloor k_{i}/10\rfloor,8+2\ast\lfloor k_{i}/10\rfloor,...,\lfloor k_{i}/2\rfloor\}$ in our calculation, in which $\lfloor x\rfloor$ indicates $x$ is rounded down.


\begin{thebibliography}{10}

\bibitem{Peng1995}
Peng C K, Havlin S, Stanley H E, et al. Quantification of scaling exponents and crossover phenomena in nonstationary heartbeat time series. Chaos: An Interdisciplinary Journal of Nonlinear Science, 1995, 5(1): 82-87.

\end{thebibliography}


\end{document}
