# Supplementary material for: Identifying the perceptive users for online social systems
Source: PLoS One. 2017 Jul 13;12(7):e0178118. doi: 10.1371/journal.pone.0178118 (PMC5509131; doi:10.1371/journal.pone.0178118)
Supplement: S4 Text — (TEX) [file pone.0178118.s004.tex]

\documentclass[10pt,letterpaper]{article}
\usepackage[top=0.85in,left=2.75in,footskip=0.75in]{geometry}

% amsmath and amssymb packages, useful for mathematical formulas and symbols
\usepackage{amsmath,amssymb}

% Use adjustwidth environment to exceed column width (see example table in text)
\usepackage{changepage}

% Use Unicode characters when possible
\usepackage[utf8x]{inputenc}

% textcomp package and marvosym package for additional characters
\usepackage{textcomp,marvosym}

% cite package, to clean up citations in the main text. Do not remove.
\usepackage{cite}

% Use nameref to cite supporting information files (see Supporting Information section for more info)
\usepackage{nameref,hyperref}

% line numbers
\usepackage[right]{lineno}

% ligatures disabled
\usepackage{microtype}
\DisableLigatures[f]{encoding = *, family = * }

% color can be used to apply background shading to table cells only
\usepackage[table]{xcolor}

% array package and thick rules for tables
\usepackage{array}

\usepackage{lineno}

\usepackage[normalem]{ulem}

% create "+" rule type for thick vertical lines
\newcolumntype{+}{!{\vrule width 2pt}}

% create \thickcline for thick horizontal lines of variable length
\newlength\savedwidth
\newcommand\thickcline[1]{%
  \noalign{\global\savedwidth\arrayrulewidth\global\arrayrulewidth 2pt}%
  \cline{#1}%
  \noalign{\vskip\arrayrulewidth}%
  \noalign{\global\arrayrulewidth\savedwidth}%
}

% \thickhline command for thick horizontal lines that span the table
\newcommand\thickhline{\noalign{\global\savedwidth\arrayrulewidth\global\arrayrulewidth 2pt}%
\hline
\noalign{\global\arrayrulewidth\savedwidth}}


% Remove comment for double spacing
%\usepackage{setspace}
%\doublespacing

% Text layout
\raggedright
\setlength{\parindent}{0.5cm}
\textwidth 5.25in
\textheight 8.75in

% Bold the 'Figure #' in the caption and separate it from the title/caption with a period
% Captions will be left justified
\usepackage[aboveskip=1pt,labelfont=bf,labelsep=period,justification=raggedright,singlelinecheck=off]{caption}
\renewcommand{\figurename}{Fig}

% Use the PLoS provided BiBTeX style
\bibliographystyle{plos2015}

% Remove brackets from numbering in List of References
\makeatletter
\renewcommand{\@biblabel}[1]{\quad#1.}
\makeatother

% Leave date blank
\date{}

% Header and Footer with logo
\usepackage{lastpage,fancyhdr,graphicx}
\usepackage{epstopdf}
\pagestyle{myheadings}
\pagestyle{fancy}
\fancyhf{}
\setlength{\headheight}{27.023pt}
\lhead{\includegraphics[width=2.0in]{PLOS-submission.eps}}
\rfoot{\thepage/\pageref{LastPage}}
\renewcommand{\footrule}{\hrule height 2pt \vspace{2mm}}
\fancyheadoffset[L]{2.25in}
\fancyfootoffset[L]{2.25in}
\lfoot{\sf PLOS}

\usepackage{ragged2e}
\justifying\let\raggedright\justifying

\tolerance=1
\emergencystretch=\maxdimen
\hyphenpenalty=10000
\hbadness=10000

%% Include all macros below

\newcommand{\lorem}{{\bf LOREM}}
\newcommand{\ipsum}{{\bf IPSUM}}

%% END MACROS SECTION
\begin{document}
\vspace*{0.2in}

% Title must be 250 characters or less.
\begin{flushleft}
{\Large
\textbf\newline{\textbf{SUPPORTING INFORMATION S4 TEXT}
}
\newline}
% Insert Author names, affiliations and corresponding author email.
\\
Jian-Guo Liu\textsuperscript{1,3*},
Xiao-Lu Liu\textsuperscript{2},
Qiang Guo\textsuperscript{2},
Jing-Ti Han\textsuperscript{1}
\\
\bigskip
\textbf{1} Data Science and Cloud Service Research Centre, Shanghai University of Finance and Economics, Shanghai 200433, PR China,
\\
\textbf{2} Research Center of Complex Systems Science, University of Shanghai for Science and Technology, Shanghai 200093, P. R. China,
\\
\textbf{3} Department of Physics, Fribourg University, CH-1700 Fribourg, Switzerland
\\
\bigskip

* E-mail: liujg004@ustc.edu.cn
\end{flushleft}
% Please keep the abstract below 300 words

% Please keep the Author Summary between 150 and 200 words
% Use first person. PLOS ONE authors please skip this step.
% Author Summary not valid for PLOS ONE submissions.

\section*{The calculation process of user reputation}

In our work, we use the correlation based ranking algorithm\cite{Zhou2011} to evaluate the user reputation. Each object has a certain true intrinsic quality. The user reputation is iteratively measured by the Pearson correlation coefficient between his/her rating vector and the corresponding objects' weighted average rating vector. The user reputation can be depicted as follows.

We set $Q_{\alpha}$ as the quality of object $o_{\alpha}$ and $\mu_{i}$ as the reputation of user $u_{i}$. Initially, according to every user's degree, his/her reputation is assigned as $\mu_{i}=k_{i}/|O|$(where $|O|$ is the number of objects). The quality of an object is determined by the weighted average rating of this object, which could be expressed as

\begin{equation}\label{d}
Q_{\alpha}=\frac{\Sigma_{i\in U_{\alpha}}\mu_{i}r_{i\alpha}}{\Sigma_{i\in U_{\alpha}}\mu_{i}}.   \tag{S4}
\end{equation}

According to the object quality $Q_{\alpha}$, one can calculate the Pearson correlation coefficient $C_{i}$ between the user's rating vector and the corresponding object quality vector in the following way,

\begin{equation}\label{e}
C_{i}=\frac{1}{k_{i}}\Sigma_{\alpha\in O_{i}}(\frac{r_{i\alpha}-\overline{r_{i}}}{\sigma_{r_{i}}})(\frac{Q_{\alpha}-\overline{Q_{i}}}{\sigma_{Q_{i}}}).    \tag{S5}
\end{equation}where $k_{i}$ is the degree of user $u_{i}$, $\sigma_{r_{i}}$ and $\sigma_{Q_{i}}$ represent the standard deviations of the rating vector of user $u_{i}$ and the corresponding object quality vector, respectively. Meanwhile, $\overline{r}_{i}$ and $\overline{Q_{i}}$ are their mean values.

The Pearson correlation coefficient is an efficient way to quantify the similarity between two vectors. If a user has more similar ratings to the corresponding objects' calculated qualities, he/she would have a higher reputation. If the Pearson coefficient $C_{i}$ is smaller than 0, the reputation $\mu_{i}$ of user $u_{i}$ will be assigned to 0. Therefore, $C_{i}$ is limited to $[0,1]$. The reputation $\mu_{i}$ of user $u_{i}$ is given based on the Pearson correlation coefficient $C_{i}$,

\begin{equation}\label{f}
\mu_{i}=
\begin{cases}
C_{i}    &\mbox{if $C_{i}\geq0$} \\
0        &\mbox{if $C_{i}<0$}
\end{cases}.     \tag{S6}
\end{equation}

At each time step, the object quality $Q_{\alpha}$ and user reputation $\mu_{i}$ will be updated according Eqs. (S4)-(S6). The iteration will stop when the difference between the quality vectors,

\begin{equation}\label{g}
|Q-Q'|=\frac{1}{|O|}\Sigma_{\alpha\in O}(Q_{\alpha}-Q'_{\alpha})^{2},       \tag{S7}
\end{equation}is lower than the threshold of $\varsigma=10^{-5}$.

\begin{thebibliography}{10}

\bibitem{Zhou2011}
Zhou Y B, Lei T, Zhou T. A robust ranking algorithm to spamming. Europhysics Letters, 2011, 94(4): 48002.

\end{thebibliography}


\end{document}
