# Supplementary material for: Identifying the perceptive users for online social systems
Source: PLoS One. 2017 Jul 13;12(7):e0178118. doi: 10.1371/journal.pone.0178118 (PMC5509131; doi:10.1371/journal.pone.0178118)
Supplement: S5 Text — (TEX) [file pone.0178118.s005.tex]

\documentclass[10pt,letterpaper]{article}
\usepackage[top=0.85in,left=2.75in,footskip=0.75in]{geometry}

% amsmath and amssymb packages, useful for mathematical formulas and symbols
\usepackage{amsmath,amssymb}

% Use adjustwidth environment to exceed column width (see example table in text)
\usepackage{changepage}

% Use Unicode characters when possible
\usepackage[utf8x]{inputenc}

% textcomp package and marvosym package for additional characters
\usepackage{textcomp,marvosym}

% cite package, to clean up citations in the main text. Do not remove.
\usepackage{cite}

% Use nameref to cite supporting information files (see Supporting Information section for more info)
\usepackage{nameref,hyperref}

% line numbers
\usepackage[right]{lineno}

% ligatures disabled
\usepackage{microtype}
\DisableLigatures[f]{encoding = *, family = * }

% color can be used to apply background shading to table cells only
\usepackage[table]{xcolor}

% array package and thick rules for tables
\usepackage{array}

\usepackage{lineno}

\usepackage[normalem]{ulem}

% create "+" rule type for thick vertical lines
\newcolumntype{+}{!{\vrule width 2pt}}

% create \thickcline for thick horizontal lines of variable length
\newlength\savedwidth
\newcommand\thickcline[1]{%
  \noalign{\global\savedwidth\arrayrulewidth\global\arrayrulewidth 2pt}%
  \cline{#1}%
  \noalign{\vskip\arrayrulewidth}%
  \noalign{\global\arrayrulewidth\savedwidth}%
}

% \thickhline command for thick horizontal lines that span the table
\newcommand\thickhline{\noalign{\global\savedwidth\arrayrulewidth\global\arrayrulewidth 2pt}%
\hline
\noalign{\global\arrayrulewidth\savedwidth}}


% Remove comment for double spacing
%\usepackage{setspace}
%\doublespacing

% Text layout
\raggedright
\setlength{\parindent}{0.5cm}
\textwidth 5.25in
\textheight 8.75in

% Bold the 'Figure #' in the caption and separate it from the title/caption with a period
% Captions will be left justified
\usepackage[aboveskip=1pt,labelfont=bf,labelsep=period,justification=raggedright,singlelinecheck=off]{caption}
\renewcommand{\figurename}{Fig}

% Use the PLoS provided BiBTeX style
\bibliographystyle{plos2015}

% Remove brackets from numbering in List of References
\makeatletter
\renewcommand{\@biblabel}[1]{\quad#1.}
\makeatother

% Leave date blank
\date{}

% Header and Footer with logo
\usepackage{lastpage,fancyhdr,graphicx}
\usepackage{epstopdf}
\pagestyle{myheadings}
\pagestyle{fancy}
\fancyhf{}
\setlength{\headheight}{27.023pt}
\lhead{\includegraphics[width=2.0in]{PLOS-submission.eps}}
\rfoot{\thepage/\pageref{LastPage}}
\renewcommand{\footrule}{\hrule height 2pt \vspace{2mm}}
\fancyheadoffset[L]{2.25in}
\fancyfootoffset[L]{2.25in}
\lfoot{\sf PLOS}

\usepackage{ragged2e}
\justifying\let\raggedright\justifying

\tolerance=1
\emergencystretch=\maxdimen
\hyphenpenalty=10000
\hbadness=10000

%% Include all macros below

\newcommand{\lorem}{{\bf LOREM}}
\newcommand{\ipsum}{{\bf IPSUM}}

%% END MACROS SECTION
\begin{document}
\vspace*{0.2in}

% Title must be 250 characters or less.
\begin{flushleft}
{\Large
\textbf\newline{\textbf{SUPPORTING INFORMATION S5 TEXT}
}
\newline}
% Insert Author names, affiliations and corresponding author email.
\\
Jian-Guo Liu\textsuperscript{1,3*},
Xiao-Lu Liu\textsuperscript{2},
Qiang Guo\textsuperscript{2},
Jing-Ti Han\textsuperscript{1}
\\
\bigskip
\textbf{1} Data Science and Cloud Service Research Centre, Shanghai University of Finance and Economics, Shanghai 200433, PR China,
\\
\textbf{2} Research Center of Complex Systems Science, University of Shanghai for Science and Technology, Shanghai 200093, P. R. China,
\\
\textbf{3} Department of Physics, Fribourg University, CH-1700 Fribourg, Switzerland
\\
\bigskip

* E-mail: liujg004@ustc.edu.cn
\end{flushleft}
% Please keep the abstract below 300 words

% Please keep the Author Summary between 150 and 200 words
% Use first person. PLOS ONE authors please skip this step.
% Author Summary not valid for PLOS ONE submissions.

\section*{The collective behavior patterns of two divided user groups with different parameter $\theta$}

In this paper, to explore the relations between user perceptibility and user collective behavior patterns, we investigate the average degree $\langle k_{U} \rangle$, scaling exponent $\langle \eta \rangle$, reputation $\langle \mu \rangle$ of two divided user groups with different parameter $q$ for the MovieLens and Netflix data sets (shown in Fig. 2 in the main text), in which the parameter $\theta$ is set to 0.3 and 0.6, respectively. The parameter $\theta$ is tunable in the calculation of the user perceptibility. The results with $\theta=0.2,0.4$ for MovieLens and $\theta=0.5,0.7$ for Netflix data sets are shown in Fig. S3 and Fig. S4, respectively. One can find that the average $\langle k_{U} \rangle$, $\langle \eta \rangle$ and $\langle \mu \rangle$ of user set $\Phi$ (high perceptibility users) are larger than those of user set $\Delta$ (the other users) with different parameter $q$ for two empirical data sets in the case of different parameter $\theta$. The results are similar to those in Fig. 2 in the main text, indicating that high perceptibility users show larger activity, stronger correlation of rating series and higher reputation than other users.

\end{document}
