# Supplementary material for: Identifying the perceptive users for online social systems
Source: PLoS One. 2017 Jul 13;12(7):e0178118. doi: 10.1371/journal.pone.0178118 (PMC5509131; doi:10.1371/journal.pone.0178118)
Supplement: S8 Text — (TEX) [file pone.0178118.s008.tex]

\documentclass[10pt,letterpaper]{article}
\usepackage[top=0.85in,left=2.75in,footskip=0.75in]{geometry}


\usepackage{graphicx}
\usepackage{CJK}
\usepackage{ifpdf}
\usepackage[center]{titlesec}
\ifpdf
\usepackage{ccmap}
\fi
\usepackage[driverfallback=dvipdfmx,CJKbookmarks]{hyperref}
%%%%%%%%%%%%%%%%%%%%%%%%%%%%%%%plos one
\usepackage[aboveskip=1pt,labelfont=bf,labelsep=period,justification=raggedright,singlelinecheck=off]{caption}


\usepackage{multirow}
\usepackage{changepage}
\usepackage{textcomp,marvosym}
\usepackage{fixltx2e}
\usepackage{amsmath,amssymb}
\usepackage{cite}
\usepackage{nameref,hyperref}
\usepackage[right]{lineno}
\usepackage{microtype}
\usepackage{rotating}


\usepackage{array}
\newcommand{\PreserveBackslash}[1]{\let\temp=\\#1\let\\=\temp}
\newcolumntype{C}[1]{>{\PreserveBackslash\centering}p{#1}}
\newcolumntype{R}[1]{>{\PreserveBackslash\raggedleft}p{#1}}
\newcolumntype{L}[1]{>{\PreserveBackslash\raggedright}p{#1}}

\usepackage{indentfirst}
\setlength{\parindent}{2em}


% amsmath and amssymb packages, useful for mathematical formulas and symbols
\usepackage{amsmath,amssymb}

% Use adjustwidth environment to exceed column width (see example table in text)
\usepackage{changepage}

% Use Unicode characters when possible
\usepackage[utf8x]{inputenc}

% textcomp package and marvosym package for additional characters
\usepackage{textcomp,marvosym}

% cite package, to clean up citations in the main text. Do not remove.
\usepackage{cite}

% Use nameref to cite supporting information files (see Supporting Information section for more info)
\usepackage{nameref,hyperref}

% line numbers
\usepackage[right]{lineno}

% ligatures disabled
\usepackage{microtype}
\DisableLigatures[f]{encoding = *, family = * }

% color can be used to apply background shading to table cells only
\usepackage[table]{xcolor}

% array package and thick rules for tables
\usepackage{array}

\usepackage{lineno}

\usepackage[normalem]{ulem}

% create "+" rule type for thick vertical lines
\newcolumntype{+}{!{\vrule width 2pt}}

% create \thickcline for thick horizontal lines of variable length
\newlength\savedwidth
\newcommand\thickcline[1]{%
  \noalign{\global\savedwidth\arrayrulewidth\global\arrayrulewidth 2pt}%
  \cline{#1}%
  \noalign{\vskip\arrayrulewidth}%
  \noalign{\global\arrayrulewidth\savedwidth}%
}

% \thickhline command for thick horizontal lines that span the table
\newcommand\thickhline{\noalign{\global\savedwidth\arrayrulewidth\global\arrayrulewidth 2pt}%
\hline
\noalign{\global\arrayrulewidth\savedwidth}}


% Remove comment for double spacing
%\usepackage{setspace}
%\doublespacing

% Text layout
\raggedright
\setlength{\parindent}{0.5cm}
\textwidth 5.25in
\textheight 8.75in

% Bold the 'Figure #' in the caption and separate it from the title/caption with a period
% Captions will be left justified
\usepackage[aboveskip=1pt,labelfont=bf,labelsep=period,justification=raggedright,singlelinecheck=off]{caption}
\renewcommand{\figurename}{Fig}

% Use the PLoS provided BiBTeX style
\bibliographystyle{plos2015}

% Remove brackets from numbering in List of References
\makeatletter
\renewcommand{\@biblabel}[1]{\quad#1.}
\makeatother

% Leave date blank
\date{}

% Header and Footer with logo
\usepackage{lastpage,fancyhdr,graphicx}
\usepackage{epstopdf}
\pagestyle{myheadings}
\pagestyle{fancy}
\fancyhf{}
\setlength{\headheight}{27.023pt}
\lhead{\includegraphics[width=2.0in]{PLOS-submission.eps}}
\rfoot{\thepage/\pageref{LastPage}}
\renewcommand{\footrule}{\hrule height 2pt \vspace{2mm}}
\fancyheadoffset[L]{2.25in}
\fancyfootoffset[L]{2.25in}
\lfoot{\sf PLOS}

\usepackage{ragged2e}
\justifying\let\raggedright\justifying

\tolerance=1
\emergencystretch=\maxdimen
\hyphenpenalty=10000
\hbadness=10000

%% Include all macros below

\newcommand{\lorem}{{\bf LOREM}}
\newcommand{\ipsum}{{\bf IPSUM}}

%% END MACROS SECTION
\begin{document}
\vspace*{0.2in}

% Title must be 250 characters or less.
\begin{flushleft}
{\Large
\textbf\newline{\textbf{SUPPORTING INFORMATION S8 TEXT}
}
\newline}
% Insert Author names, affiliations and corresponding author email.
\\
Jian-Guo Liu\textsuperscript{1,3*},
Xiao-Lu Liu\textsuperscript{2},
Qiang Guo\textsuperscript{2},
Jing-Ti Han\textsuperscript{1}
\\
\bigskip
\textbf{1} Data Science and Cloud Service Research Centre, Shanghai University of Finance and Economics, Shanghai 200433, PR China,
\\
\textbf{2} Research Center of Complex Systems Science, University of Shanghai for Science and Technology, Shanghai 200093, P. R. China,
\\
\textbf{3} Department of Physics, Fribourg University, CH-1700 Fribourg, Switzerland
\\
\bigskip

* E-mail: liujg004@ustc.edu.cn
\end{flushleft}
% Please keep the abstract below 300 words

% Please keep the Author Summary between 150 and 200 words
% Use first person. PLOS ONE authors please skip this step.
% Author Summary not valid for PLOS ONE submissions.

\section*{The identification performances of high perceptibility users with RBPD reputation ranking method}


In the experimental results of this paper, we use the correlation based ranking algorithm to calculate the user reputation. RBPD method\cite{Liu2017} is also a method for ranking user reputation. In the RBPD method, the reputation $\mu_{i}$ of user $u_{i}$ is defined as the probability that user $u_{i}$ will provide fair ratings to objects. After derivation, the reputation $\mu_{i}$ of user $u_{i}$ can be expressed as,

\begin{equation}\label{h}
\mu_{i}=\frac{s+1}{k_{i}+2},       \tag{S8}
\end{equation}where $s$ denotes the number of fair ratings given by use $u_{i}$.


When the RBPD method is used to evaluate the user reputation, we investigate the identification performances of high perceptibility users using the presented framework. The precision $P$, recall $R$ and F-measure $F$ of identifying the high perceptibility users with different parameter $q$ for two empirical data sets are shown in Fig. S6, from which one can find that the framework also perform well in identifying the high perceptibility users when we use the RBPD method to evaluate the user reputation. The precision $P$, recall $R$ and F-measure $F$ could reach $P=0.74, R=0.73$ and $F=0.74$ with $q=50\%$ for the MovieLens data set, and for the Netflix data set, the performance achieves $P=0.58, R=0.56$ and $F=0.57$. The results indicate that the presented framework is robust in identifying the high perceptibility users. Meanwhile, the importance of user behavior patterns (activity, DFA and reputation) with different parameter $q$ in random forests for the MovieLens and Netflix data sets are shown in Table S3 and Table S4, respectively. One can find that activity is relatively more important than the other two behavior patterns (DFA and Reputation) in view of both IncMSE and IncNodePurity metrics with different parameter $q$ for the MovieLens data set. While for the Netflix data set, activity is the most important based on IncMSE metric, DFA is the most important based on IncNodePurity metric.


\begin{thebibliography}{10}

\bibitem{Liu2017}
Liu, X. L., Liu, J. G., Yang, K., et al. (2017). Identifying online user reputation of user-object bipartite networks. Physica A: Statistical Mechanics and its Applications, 467, 508-516.

\end{thebibliography}


\end{document}
